# Supplementary material for: Characterization of Changes in Key Odorants in Blueberries During Simulated Commercial Storage and Marketing by Sensory-Directed Flavor Analysis and Determination of Differences in Overall Perceived Aroma
Source: Foods. 2025 Apr 2;14(7):1244. doi: 10.3390/foods14071244 (PMC11988591; doi:10.3390/foods14071244)
Supplement: Supplementary file 1 [file foods-14-01244-s001.zip]

Archive with 1 entries (1 files):
- foods-3532360-supplementary.pdf
